# Supplementary material for: Prevalence of arbovirus antibodies in young healthy adult population in Brazil
Source: Parasit Vectors. 2021 Aug 14;14:403. doi: 10.1186/s13071-021-04901-4 (PMC8363865; doi:10.1186/s13071-021-04901-4)
Supplement: Supplementary file 3 — Additional file 3: Table S3. Dengue seroprevalence in Brazil reported between 1980 and 2020. [file 13071_2021_4901_MOESM3_ESM.xlsx]

## Sheet: Artigos
	Additional file 3: Table S3. Dengue seroprevalence in Brazil reported between 1980 and 2020.
	State	City or location	Year of collection	N	Prevalence	Study population	Population description	Sorologic Test	Reference
	NORTH
	Acre	Rio Branco	1999/2000	394	5.9%	202 females and 188 males Mean age 28.5 years	Inhabitants were tested in two times: before (august 1999) and three months (january 2000) after immunization with yellow fever 17D vaccine in October 1999.	Haemagglutination inhibition	Tavares-Neto et al., 2004
		Brasiléia	2001	177	IgM = 63.8% IgG = 65.0%	210 females and 110 males Age range: from 11 to over 65 years Mean age 38.7 years	Dwellers from two municipalities that border the endemic Bolivian area after first epidemic outbreak in Acre 2000.	IgG ELISA e IgM MAC-ELISA	Guimarães et al., 2006
		Epitaciolândia		143	IgM = 55.9% IgG = 69.9%
		Acrelândia	2004	357	18.2%	Both genders Age range: from 5 to more than 60 years Mean age 27.5 years	Volunteers from a agricultural settlement in rural area of Acrelândia.	Haemagglutination inhibition	Nunes et al., 2006
		Ramal do Granada	2004	405	18.3%	193 females and 212 males P/A: 123 (5-14y), 130 (15-30y), 128 (31-60y) and 24 (>60y)	Volunteers from a agricultural settlement in rainy rural area with humid equatorial climate.	IgG ELISA Dengue serotypes 1, 2, 3 and 4 virus	Nunes et al., 2008
		Assis Brasil	2010	411	2.9%	200 females and 211 males Age range: from 6 months to 12 years Mean age 5.15 years and median age 3.9 years	Children living in urban area.	PANBIO Dengue IgG Indirect ELISA	Martins et al., 2014
	Pará	Belém	1997	31.506	43.8%	20,199 females and 20,038 males Age range: from less than 5 to over 55 years	Febrile patients. The global prevalence in these two cities was 43.5%.	Haemagglutination inhibition and IgM MAC-ELISA	Travassos da Rosa et al., 2000
		Ananindeua		8.731	42.6%
		Juriti	2007-2008	1.597	1.3%*	Not mentioned	People with and without symptoms of febrile illness living on the right bank of the Amazon River.	Haemagglutination inhibition and IgM MAC-ELISA	Cruz et al., 2009
	Tocantins	Araguaina	1991	400	IgM = 27.8% IgG = 31.2%	215 females and 185 males P/A: 50 (0-4y), 128 (5-14y), 81 (15-24y), 48 (25-34y), 38 (35-44y), 29 (45-54y) and 25 (≥55y)	People from urban area belonging to three neighborhoods, in which were detected the first cases.	Haemagglutination inhibition and IgM MAC-ELISA	Vasconcelos et al., 1993
	NORTHEAST
	Bahia	Ipupiara	1995	461	11.9%	273 females and 188 males Mean age of 38.1 years	Participants from urban area randomly selected with main productive activities as subsistence farming, mineral extractivism and commerce.	Haemagglutination inhibition	Vasconcelos et al., 2000
		Prado	1995	228	17.5%	148 females and 80 males Mean age of 44.4 years	Participants from urban area randomly selected with main productive activities as tourism, fishing and small commerce.
		Salvador	1998	1503	45.7%	Not mentioned	Simple random sample divided into 30 delimited areas ("sentinel areas") of a urban complex which were classified into 7 different strata based on 3 levels of sanitation and 3 income levels of the population.	Haemagglutination inhibition	Teixeira et al., 1999
			1998	1515	68.7%	877 were females and 638 males P/A: 77 (< 5y); 317 (5–14 y) and 1121 (≥ 15 y)		Haemagglutination inhibition and IgG ELISA	Teixeira et al., 2002
			1998	625	26.6%	288 females and 337 males Age range: from 0 to 3 years	Random cohort study with preschool age children examined in 1998, and the non-reactive IgG children in this year were retested two years later to investigate seroconversion.	Haemagglutination inhibition and IgG ELISA	Teixeira et al., 2012
			2000	289	33.2%
			2010	2.323	87.6%	1,286 females and 1,037 males P/A: 581 (5-14y), 491 (15-24y), 470 (25-34y), 339 (35-44y), 257 (45-54y) and 184 (≥55y)	Prospective cohort study with dwellers from a poor urban community analysed in 2010, and the non-reactive IgG participants in this year were reexamined one year later to investigate seroconversion.	PANBIO Dengue IgG Indirect ELISA	Tavares, 2014
			2011	240	48.3%	138 females and 102 males P/A: 116 (5-9y), 66 (10-14y), and 58 (≥15y)
			2016	133	0.94	133 pregnants females Mean age of 25 ± 6 years	In February 2016, a surveillance for congenital Zika virus infection and a cross-sectional study at a maternity hospital evaluate the prevalence of recent and previous infections by Zika, Dengue and Chikungunya virus in pregnants.	IgG ELISA	Oliveira et al., 2018
	Ceará	Fortaleza	1994	1.341	43.8%	Both genders and wide age range	Random seroepidemiological survey with inhabitants of nine health districts of Fortaleza in response to the epidemic of March 1994.	Haemagglutination inhibition	Vasconcelos et al., 1998
		Itarema	2015	280	22.1%	164 females and 116 males P/A: 72 (<15y), 183 (15-59y) and 26 (>59y) Mean age 30.2 years	Indian Adult-young population from Tremembé ethnicity, resident in the village of Tapera.	PANBIO Dengue IgG Indirect ELISA	Sacramento et al., 2018
	Maranhão	Paço de Lumiar	1996	101	55.4%	709 females and 508 males P/A: 144 (≤14y), 345 (15-24y), 298 (25-34y), 182 (35-44y), 103 (45-54y) and 145 (≥55y)	Residents from three cities that belong São Luis Island, after epidemic in Maranhão 1995. The global prevalence in the island showed 41.5%.	Haemagglutination inhibition	Vasconcelos et al., 1999
		São José do Ribamar		100	0.28
		São Luis		1.016	41.4%
	Pernambuco	Recife	2005-2006	2.819	84.4%	1,600 females and 1,219 males P/A: 1,282 (5-14y) and 1,537 (15-64y) Mean age 26.03 years	Residents from three different areas were selected to represent deprived, intermediate and high socio-economic areas. The prevalence by area: 91,1% in deprived, 87,4% in intermediate and 74,3% in high.	PANBIO Dengue IgG Indirect ELISA	Braga et al., 2010
			2011-2012	417	95.1%	417 females	Parturients from an ongoing birth cohort study from March 2011 to May 2012.	IgG ELISA	Leite et al., 2014
	MIDWEST OR CENTRAL-WEST
	Goiás	Goiânia	2001	1.585	29.5%	1,066 females and 519 males P/A: 63 (5-14 years), 1,084 (15-49 years) and 438 (≥50 years)	Two surveys conducted from January-February 2001 and in the same period in 2002 in the Central Brazil. Due to DENV introduction in 1994 on the region, several serosurveys had been performed.	PANBIO IgM and IgG EIA Dengue	Siqueira et al., 2004 Siqueira-Junior et al., 2008
			2002	2.906	37.3%	1,967 females and 939 males P/A: 133 (5-14 years), 1,969 (15-49 years) and 794 (≥50 years)
			2009-2010	505 (1)	IgG (1) = 53.9%	505 parturients Mean maternal age 25.8 ± 6.4 years	Cross-sectional study among pairs of (1) maternal and (2) corresponding umbilical cord blood samples in two public hospitals from December 2009 to May 2010. It yielded 99.3% co-positivity for placental antibody transfer.	PANBIO Dengue IgG Indirect ELISA	Argolo et al., 2013
				505 (2)	IgG(2) = 55.0%
	Mato Grosso do Sul	Ponta Porã	2012	396	43.9%	290 females and 106 males P/A: 6 (<10y), 40 (10-19y), 78 (20-29y), 62 (30-39y), 64 (40-49y), 75 (50-59y, 36 (60-69y) and 35 (≥70y)	Cross-sectional analytical design performed in urban residents of a city which borders an endemic Paraguayan area.	PANBIO Dengue IgG Indirect ELISA	Mahmoud, 2012
	Brasília	Federal District	2015-2016	475	IgG = 4.2% IgM = 6.7%	160 females ans 315 males Mean age 35.1 ± 10.7 years	Pilot cohort study of blood donors during a large DENV outbreak from December 2015 to May 2016. It also assessed viral RNA presence and NS1 positivity, besides anti-CHIKV and anti-ZIKV IgM.	PANBIO Dengue IgM Capture ELISA and Euroimmun anti-DENV IgG ELISA	Slavov et al., 2019
	SOUTHEAST
	Rio de Janeiro	Rio de Janeiro	1986	402	24.9%	243 females and 159 males Age range: from 4 to 14 years	Schoolchildren from elementary public schools of five districts of the city and were investigated at the beginning and end of a 12-month interval.	Haemagglutination inhibition	Figueiredo et al., 1990
			1987	384	44.5%	237 females and 147 males Age range: from 4 to 14 years
		Niterói	1991-1992	450	66.0%	236 females and 214 males P/A: 140 (5-10 years), 218 (11-14 years) and 92 (15-19 years)	Schoolchildren from an endemic area of dengue fever in the summer 1991/1992, after epdemics by Dengue virus type 1 and 2.	Haemagglutination inhibition	Cunha et al., 1995
		Paracambi	1990-1995	370	IgM = 17.3% IgG = 39.2%	197 females and 173 males P/A: 102 (4-10 years), 161 (11-14 years) and 107 (15/16 years)	Schoolchildren from public schools of the city, area with environments conditions for natural breeding of Aedes aegypti and A. albopictus.	Haemagglutination inhibition and IgM MAC-ELISA	Cunha et al., 1997
		Rio de Janeiro	2007	326	IgM = 2.8% IgG = 61.0%	Both genders Median Age: (Area 1= 28.5y) (Area 2= 11y) (Area 3= 11y)	Random representatives from three districts of the city: Higienó́polis (urban), Tubiacanga (suburban) and Palmares (suburban slum), differing in populational density, sanitation, vegetation cover and DENV history.	PANBIO Dengue IgM capture and Dengue IgG indirect ELISA	Honório et al., 2009
			2008	258	IgM = 9.3% IgG = 67.8%	Both genders Median Age: (Area 1= 42y) (Area2= 12y) (Area 3= 11y)
			2012	494 (1)	IgG (1) = 88.7%	Both genders Age range: from 16 to 67 years	Blood donors of a study for determining the background rate of DENV and estimate IgG seroconversion: (1) February 15 to March 5 (outset) and (2) 8–14 June (end).	IgG ELISA Focus Diagnostics	Busch et al., 2016
				498 (2)	IgG(2) = 90.9%
	São Paulo	Ribeirão Preto	1992	662	5.4%	325 females and 337 males Age range: from 5 to 15 years	Participants randomly selected to investigate DENV distribution in different parts of the city due to outbreak in 1990.	IgG Enzyme immunoassay on infected cultured cells (EIA-ICC) using several flaviviruses strains	Figueiredo et al., 1995
		Santa Bárbara D'Oeste	1995	1.113	1.2%	Both genders and wide age range	Systematic random sampling of citizens five months after the end of the epidemics.	Haemagglutination inhibition	Lima et al., 1999
		Ribeirão Preto	1997	196	IgM = 21.4% IgG = 21.9%	Internals: 105, males only, aged 14-18 years Employees: 91 (24 females and 67 males) aged ≥ 20 years	Internals and employees from detention facility surrounded by a wide green area with low vegetation and small streams.	IgM MAC-ELISA and IgG ELISA using dengue serotypes: Hawaii (type 1) and TR-1751 (type 2)	Rodrigues et al., 2002
		Campinas	1998	1,260	14.8%	742 females and 514 males P/A: 127 (0-9y), 225 (10-19y), 192 (20-29y), 205 (30-39y), 178 (40-49y) and 327 (≥50y)	Participants randomly selected during a post-epidemic period.	EIA-ICC using Dengue serotypes 1 and 2 virus	Lima et al., 2007
		Jundaí	2010	876	IgG = 7.8% IgM = 7.3%	Not mentioned	Serological survey on January 2010 in the population of Novo Horizonte and São Camilo due to 2008 outbreak. The IgM prevalence was performed using the 68 IgG positive samples.	IgG ELISA	Arenas et al., 2012
		São José do Rio Preto	2015-2016	1,322	74.6%	801 females and 521 males P/A: 195 (10-19y), 457 (20-39y), 443 (40-59y) and 227 (60-91y)	A cohort with residents of Vila Toninho neighbourhood was enrolled from October 2015 to March 2016 (the cohort first wave).	Abcam IgG ELISA anti-DENV	Chiaravalloti-Neto et al., 2019
	Minas Gerais	Belo Horizonte	2006-2007	709	11.9%	427 females and 284 males P/A: 227 (<15 or >60y) and 482 (15-60y) Mean age of 41.6 years	Inhabitants from different sanitary districts, the same investigated on serosurvey carried out in 1999/2000.	Seroneutralization for Dengue serotypes 1, 2 and 3 virus	Pessanha et al., 2010
	SOUTH
	Rio Grande do Sul	Porto Alegre	2007	1.529	15.4%	Both genders Age range: from less than 1 to over 60 years	9,779 human samples and patients with clinically suspected DF were used to DENV surveillance diagnosis. This was the first time-series report on dengue epidemiology in the state. The global prevalence was 18.9%.	PANBIO Dengue IgM Capture and IgM MAC-ELISA	Tumioto et al., 2014
			2008	917	10.6%
			2009	297	13.5%
			2010	2.345	37.4%
			2011	1.772	12.5%
			2012	681	14.1%
			2013	2.238	12.5%
	Paraná	Paranagua	2002	66	25.8%	Not mentioned	Cross-sectional study using serological survey carried out on residents from different localitons of the state's coast. The global prevalence was 18.8%.	PANBIO Dengue IgG Indirect ELISA	Mello, 2005
		Pontal do Paraná		77	11.7%
		Morretes		38	10.5%
		Guaraqueçaba		90	23.3%
		* (Seroincidence); DENV (dengue virus); IgG (immunoglobulin G); IgM (immunoglobulin M); y (years); P/A (number of people per age group); EIA (enzyme immunoassay); ELISA (enzyme-linked immunosorbent assay)
		ARENAS, C. J. V. et al. The burden of dengue: Jundiaí, Brazil – January 2010. Rev Assoc Med Bras, vol. 58, no. 4, p. 477-480, 2012.
		ARGOLO, A. F. L. T. et al. Prevalence and incidence of dengue virus and antibody placental transfer during late pregnancy in central Brazil. BMC Infectious Diseases, vol. 13, no. 254, 2013.
		BRAGA, C. et al. Seroprevalence and risk factors for dengue infection in socioeconomically distinct areas of Recife, Brazil. Acta Tropical. 2010.
		BUSCH, M. P. et al. Duration of Dengue Viremia in Blood Donors and Relationships Between Donor Viremia, Infection Incidence and Clinical Case Reports During a Large Epidemic. The Journal of Infectious Diseases, vol. 214, no. 1, p. 49–54, 1 July 2016.
		CHIARAVALLOTI-NETO, F. et al. Seroprevalence for dengue virus in a hyperendemic area and associated socioeconomic and demographic factors using a cross-sectional design and a geostatistical approach, state of São Paulo, Brazil. BMC Infectious Diseases, vol. 1, no. 44, p. 1-14, 2019.
		CRUZ, A. C. R. et al; Serological survey for arboviruses in Juruti, Pará State, Brazil. Caderno de Saúde Pública. 2009.
		CUNHA, R. V. da et al. Dengue infection in Paracambi, state of Rio de Janeiro, 1990-1995. Rev Soc Bras Med Trop, vol. 30, no. 5, p. 379-83, 1997.
		CUNHA, R. V. da et al. Secondary Dengue Infection in Schoolchildren in a Dengue Endemic Area in the State of Rio de Janeiro, Brazil. Rev Inst Med Trop Sao Paulo, vol. 37, no. 6, p. 517-21, 1995.
		FIGUEIREDO, L. T. M. Dengue Serologic Survey in Ribeirão Preto, São Paulo, Brazil. Bulletin of PAHO, vol. 29, no. 1, p. 59-69, 1995.
		FIGUEIREDO, L. T. M. et al. Dengue Serologic Survey of Schoolchildren in Rio de Janeiro, Brazil, in 1986 and 1987. Bulletin of PAHO, vol. 24, no. 2, p.217-225, 1990.
		GUIMARÃES, M. H. et al. Inquérito soroepidemiológico de dengue em dois municípios do Estado do Acre, fronteira Brasil - Bolívia. R. Ci. méd. biol., Salvador, v. 5, n. 1, p. 13-20, jan./abr. 2006.
		HONÓRIO, N. A. et al. Spatial Evaluation and Modeling of Dengue Seroprevalence and Vector Density in Rio de Janeiro, Brazil. PLOS Negleted Tropical Diseases. 2009.
		LEITE, R. C. et al. Dengue infection in pregnancy and transplacental transfer of anti-dengue antibodies in Northeast, Brazil. Journal of Clinical Virology, vol. 60, no. 1, p. 16-21, May 2014.
		LIMA, V. L. C. et al. Dengue fever: a post-epidemic sero-epidemiological survey in an urban setting at a northwestern county of S. Paulo State – Brazil. 1999.
		LIMA, V. L. C. et al. Dengue: sero-epidemiological survey and virological surveillance in Campinas, São Paulo, Brazil. Caderno de Saúde Pública. 2007.
		MAHMOUD, F.F. Inquérito soroepidemiológico sobre dengue em área urbana de Ponta Porã/MS, município de fronteira Brasil, Paraguai. Dissertação (Mestrado) – Escola Nacional de Saúde Pública Sergio Arouca, Rio de Janeiro, 2012
		MARTINS, A. C. Seroprevalence and Seroconversion of Dengue and Implications for Clinical Diagnosis in Amazonian Children; Interdisciplinary Perspectives on Infectious Diseases. 2014.
		MELLO, A. M. de. Dengue em área com Stegomyia albopicta e ausência de Stegomyia aegypti, Paraná, Brasil. Dissertação (Mestrado) – Universidade Federal do Paraná. Curitiba-Paraná, 2005.
		NUNES, M. S. et al. Risk Factors for Dengue Virus Infection in Rural Amazonia: Population-based Cross-sectional Surveys; American Journal of Tropical Medicine and Hygiene. 2008.
		NUNES, M. S. et al. The Acre Project: the epidemiology of malaria and arthropod-borne virus infections in a rural Amazonian population. Cadernos de Saúde Pública. 2006.
		OLIVEIRA, J. V. et al. Prevalence of Zika, dengue and Chikungunya virus infection in pregnant women and surveillance of congenital Zika infection in Salvador, Brazil. Abstracts / International Journal of Infectious Diseases 73S, p. 182, 2018.
		PESSANHA, J. E. M. et al. Dengue em três distritos sanitários de Belo Horizonte, Brasil: inquérito soroepidemiológico de base populacional, 2006 a 2007. Rev Panam Salud Publica. Vol. 27, no. 4, p. 252–8, 2010.
		RODRIGUES, E. M. S. Epidemiology of dengue infection in Ribeirão Preto, SP, Brazil. Revista de Saúde Pública, vol. 36, no. 2, p. 160-5, 2002.
		SACRAMENTO, R. H. M. et al. Dengue Fever and Aedes aegypti in indigenous Brazilians: seroprevalence, risk factors, knowledge and practices. Tropical Medicine and International Health. 2018.
		SIQUEIRA-JUNIOR, J. B. et al. Spatial point analysis based on dengue surveys at household level in central Brazil; BMC Public Health. 2008.
		SIQUEIRA, J. B. et al. Household Survey of Dengue Infection in Central Brazil: Spatial Point Pattern Analysis and Risk Factors Assessment. Am J Trop Med Hyg. vol. 71, 646–651, 2004.
		SLAVOV, S. N. et al. Dengue seroprevalence among asymptomatic blood donors during an epidemic outbreak in Central-West Brazil. PLoS ON, vol. 14, no. 3, e0213793, 2019.
		TAVARES-NETO, J. et al. Serologic survey for yellow fever and other arboviruses among inhabitants of Rio Branco, Brazil, before and three months after receiving the yellow fever 17D vaccine. 2004.
		TAVARES, A. da S. Prevalência e incidência de infecção pelo vírus da dengue em uma comunidade urbana: Um estudo de coorte. 2014. 62 f. i. Dissertação (Mestrado em Biotecnologia em Saúde e Medicina Investigativa) – Fundação Oswaldo Cruz, Centro de Pesquisas Gonçalo Moniz, Salvador, 2014.
		TEIXEIRA, M. G. et al. Diferenças intraurbanas na circulação dos vírus da dengue em uma grande cidade Salvador Bahia-1998. Revista da Sodedade Brasileira de Medicina Tropical, vol. 32 (sup. 1), p. 174, 1999.
		TEIXEIRA, M. G. et al. Dynamics of dengue virus circulation: a silent epidemic in a complex urban area. Tropical Medicine and International Health, vol. 7, no. 9, p. 757-762, 2002.
		TEIXEIRA, M. G. et al. Risk factors for the incidence of dengue virus infection in preschool children. Tropical Medicine and International Health. Volume 17, no. 2, p. 1391-5, 2012.
		TRAVASSOS DA ROSA, A. P. A. et al; Dengue Epidemic in Belém, Pará, Brazil, 1996–97; Emerging Infectious Diseases; 2000.
		TUMIOTO, G. L. et al. Laboratory Surveillance of Dengue in Rio Grande do Sul, Brazil, from 2007 to 2013. PLoS ONE, vol. 9, no.8, e104394. 2014.
		VASCONCELOS, P. F. C. et al. Dengue epidemic in a Northeastern Brazil: random epidemiological serum survey. Rev Saude Publica, vol. 32, no. 5, p. 447-54, Oct 1998.
		VASCONCELOS, P. F. C. et al. Epidemia de febre clássica de dengue causada pelo sorotipo 2 em Araguaína, Tocantins, Brasil. Revista do Instituto de Medicina Tropical de São Paulo, vol. 35, p. 141-148, 1993.
		VASCONCELOS, P. F. C. et al. Outbreak of dengue in Ipupiara and Prado, Bahia State. Seroepidemiologic survey. Revista da Sociedade Brasileira de Medicina Tropical., vol. 33, no. 1, p. 61-7, 2000.
		VASCONCELOS, P. F. C. et al. Seroepidemiologic survey in São Luis Island, State of Maranhão, Brazil,during a dengue fever epidemics. Rev Soc Bras Med Trop, vol. 32, no. 2, p. 171-9, 1999.

## Sheet: Plan1
	Geographical regions and states	Serotypes Confirmed
	North Region
	Acre (AC)	DENV-1
	Amazonas (AM)	DENV-1, DENV-2, DENV-3 and DENV-4
	Amapá (AP)	DENV-1
	Pará (PA)	DENV-1, DENV-2 and DENV-4
	Rondônia (RO)	DENV-1 and DENV-4
	Roraima (RR)	DENV-1, DENV-2, DENV-3 and DENV-4
	Tocantins (TO)	DENV-1, DENV-2, DENV-3 and DENV-4
	Northeast Region
	Alagoas (AL)	DENV-1 and DENV-4
	Bahia (BA)	DENV-1 and DENV-4
	Ceará (CE)	DENV-1, DENV-2, DENV-3 and DENV-4
	Maranhão (MA)	DENV-1, DENV-2, DENV-3 and DENV-4 (*)
	Paraíba (PB)	DENV-1, DENV-2, DENV-3 and DENV-4
	Pernambuco (PE)	DENV-1, DENV-2, DENV-3 and DENV-4
	Piauí (PI)	DENV-1, DENV-2 and DENV-3
	Rio Grande do Norte (RN)	DENV-1, DENV-2 and DENV-4
	Sergipe (SE)	DENV-1 and DENV-4
	Midwest Region
	Distrito Federal (DF)	DENV-1, DENV-2, DENV-3 and DENV-4
	Goiás (GO)	DENV-1, DENV-2, DENV-3 and DENV-4
	Mato Grosso (MT)	DENV-1 and DENV-4
	Mato Grosso do Sul (MS)	DENV-1, DENV-2 and DENV-4
	Southeast Region
	Espírito Santo (ES)	DENV-1 and DENV-4
	Minas Gerais (MG)	DENV-1, DENV-2, DENV-3 and DENV-4
	Rio de Janeiro (RJ)	DENV-1, DENV-2, DENV-3 and DENV-4
	São Paulo (SP)	DENV-1, DENV-2, DENV-3 and DENV-4
	South Region
	Paraná (PR)	DENV-1, DENV-2 and DENV-4
	Rio Grande do Sul (RS)	DENV-1, DENV-2, DENV-3 and DENV-4
	Santa Catarina (SC)	DENV-1
